# Supplementary material for: A systematic review of spontaneous recovery in human fear conditioning
Source: Front Behav Neurosci. 2026 Jul 10;20:1820847. doi: 10.3389/fnbeh.2026.1820847 (PMC13397500; doi:10.3389/fnbeh.2026.1820847)
Supplement: Supplementary file 1 [file Table_1.xlsx]

## Sheet: Quality Assurance
	Internal Validity					Statistical Conclusion Validity	Comprehensiveness of Reporting
Paper	Inclusion Criteria Clarity	Standard Outcomes	Outcomes Measured Reliably	Confounding factors identified	Strategies for Confounds	Appropriate Analysis (Stats)	Detailed description of subjects/setting
Abend et al. 2016							Lacking detail
Acheson et al. 2013
Acheson et al. 2015
Adams et al. 2025	Within supplementary materials			Very limited. One indirect mention			Setting and subject details limited, setting described in past papers
Åhs et al. 2015							Lacking detail
Ai et al. 2015
An & Chen, 2016	Lacking detail			No mention of confounding factors	No mention of confounding factors
Andres et al. 2024				Limited but addressed	Limited but addressed
Antov & Stockhurst, 2014				Limited but addressed	Limited but addressed
Antov et al. 2015	Referred to last paper but lacked detail in current			No mention of confounding factors	No mention of confounding factors		Little to no info on setting and subjects
Antov et al. 2020				Limited but addressed	Limited but addressed
Asthana et al. 2016				No mention of confounding factors	No mention of confounding factors	Appropriate but limited reporting
Barnes-Horowitz et al. 2023				No mention of confounding factors	No mention of confounding factors		Lacking detail
Batsikadze et al. 2022	Lacking detail			No mention of confounding factors	No mention of confounding factors
Batsikadze et al. 2024				No mention of confounding factors	No mention of confounding factors		Lacking some detail
Battaglia et al. 2018
Bauer et al. 2025				No mention of confounding factors	No mention of confounding factors		Lacking some detail
Bierwirth et al. 2021	Within supplementary materials			No mention of confounding factors	No mention of confounding factors
Bierwirth et al. 2023				No mention of confounding factors	No mention of confounding factors		Lacking setting detail
Björkstrand et al. 2019	Severely lacking detail	Lacking detail and formal introduction		Limited but addressed	Limited but addressed	Lacking formal introduction
Bjorkstrand et al. 2026	Lacking detail			No mention of confounding factors	No mention of confounding factors	Brief but okay
Borgomaneri et al. 2020	Lacking detail	Lacking detail and formal introduction		Limited but addressed	Limited but addressed
Bottary et al. 2020	Within supplementary materials			No mention of confounding factors	No mention of confounding factors	Brief but okay
Boukezzi et al. 2017	Lacking detail	Severely lacking detail and introduction	Lacking detail	No mention of confounding factors	No mention of confounding factors	Severely limited reporting	Setting and subject details limited
Brown et al. 2025	Lacking detail			No mention of confounding factors	No mention of confounding factors	Brief but okay	Lacking detail
Burger et al. 2017	Lacking detail			Limited but addressed	No strategies included
Cano et al., 2021				No mention of confounding factors	No mention of confounding factors		Lacking detail
Carpentier et al. 2024	Lacking detail			No mention of confounding factors	No mention of confounding factors
Chalkia et al. 2020				No mention of confounding factors	No mention of confounding factors	Lacking detail	Lacking detail
Chen et al. 2018	Lacking detail	Lacking detail		No mention of confounding factors	No mention of confounding factors		Lacking some detail
Chen et al. 2021 (a)	Lacking detail			No mention of confounding factors	No mention of confounding factors	Lacking some detail
Chen et al. 2021 (b)	Lacking detail			No mention of confounding factors	No mention of confounding factors	Lacking detail
Chen et al. 2022	Lacking detail			No mention of confounding factors	No mention of confounding factors	Lacking some detail	Lacking setting detail
Cisler et al. 2020							Lacking setting detail
Coelho et al. 2015		Severely lacking detail and introduction	Lacking detail	No mention of confounding factors	No mention of confounding factors	Lacking detail	Little to no info on setting and subjects
Crombie et al. 2021				No mention of confounding factors	No mention of confounding factors
Culver et al. 2015				No mention of confounding factors	No mention of confounding factors
Culver et al. 2018				No mention of confounding factors	No mention of confounding factors
Cushing et al. 2024
Cybinski et al. 2025				Very limited but addressed	Very limited but addressed		Lacking some detail
Dar & Asthana, 2025	ABSENT			No mention of confounding factors	No mention of confounding factors	Not discussed in methods, limited results section	Lacking detail
Dar & Asthana, 2026	Lacking some detail			No mention of confounding factors	No mention of confounding factors	Lacking detail	Lacking setting detail
Das et al. 2013		Lacking detail and formal introduction	Lacking detail and formal introduction	No mention of confounding factors	No mention of confounding factors		Lacking some detail
Davignon et al. 2025		Unclear RE: subjective measures (not evidence informed)	Unknown due to lack of detail RE: subjective	Very limited but addressed	Very limited but addressed		Minimal detail
de Voogd et al. 2018	Lacking detail			Limited but addressed	Limited but addressed		Setting and subject details limited
de Vos et al. 2025				No mention of confounding factors	No mention of confounding factors		Lacking setting detail
Deng et al. 2020		Lacking detail	Lacking detail	No mention of confounding factors	No mention of confounding factors
Deng et al. 2021				No mention of confounding factors	No mention of confounding factors
Doubliez et al. 2025				No mention of confounding factors	No mention of confounding factors
Dunning & Hajcak, 2015	Lacking detail			No mention of confounding factors	No mention of confounding factors
Dunsmoor et al. 2014	ABSENT	Lacking detail	Lacking detail	No mention of confounding factors	No mention of confounding factors	Lacking detail	Lacking detail
Dunsmoor et al. 2019	Lacking detail			Limited but addressed	Limited but addressed		Lacking setting detail
Dural et al. 2022	Within supplementary materials			No mention of confounding factors	No mention of confounding factors
Ebrahimi et al. 2020							Lacking setting detail
Feng et al. 2016	Lacking detail			Limited but addressed	Limited but addressed
Fernandez-Rey et al. 2018	ABSENT	Lacking detail	Lacking detail	No mention of confounding factors	No mention of confounding factors	Severely lacking detail	Lacking subject detail
Forcadell et al. 2017 (a)				Limited but addressed	Limited but addressed
Forcadell et al. 2017 (b)				Limited but addressed	Limited but addressed
Fricke et al. 2024	Main text & supplementary			Limited but addressed	Limited but addressed		Supplementary and main text
Friesen et al. 2022				Limited but addressed	Limited but addressed	Supplementary and main text
Friesen et al. 2023				Limited but addressed	Limited but addressed
Fyer et al. 2020		Severely lacking detail and introduction	Severely lacking detail and introduction	Limited but addressed	Limited but addressed	Lacking detail	Lacking detail
Garfinkel et al. 2014				No mention of confounding factors	No mention of confounding factors		Lacking detail
Gerlicher et al. 2019				Limited but addressed	Limited but addressed
Giménez et al. 2020				No mention of confounding factors	No mention of confounding factors		Lacking setting detail
Glenn et al. 2021				Limited but addressed	Limited but addressed		Lacking setting detail
Glotzbach-Schoon et al. 2015	ABSENT			No mention of confounding factors	No mention of confounding factors
Gold et al. 2020	Main text & supplementary	Within supplementary materials	Within supplementary materials	No mention of confounding factors	No mention of confounding factors		Lacking setting detail reported in another paper
Gong et al. 2025				Limited but addressed	Limited but addressed		Lacking detail
Graham & Milad, 2013		Lacking detail	Lacking detail
Gromer et al. 2025	Lacking detail			No mention of confounding factors	No mention of confounding factors
Guastella et al. 2007	ABSENT	Severely lacking detail and introduction	Severely lacking detail and introduction	No mention of confounding factors	No mention of confounding factors	Severely lacking detail	Severely lacking detail
Guhn et al. 2014		fNIRS less so, but SCR and FPS included		No mention of confounding factors	No mention of confounding factors
Haaker et al. 2013	Lacking detail			No mention of confounding factors	No mention of confounding factors		Lacking subject detail
Haaker et al. 2013	ABSENT			No mention of confounding factors	No mention of confounding factors		Lacking detail
Haaker et al. 2015	ABSENT			No mention of confounding factors	No mention of confounding factors		Lacking detail
Hagedorn et al. 2022				Limited but addressed	Limited but addressed
Hagedorn et al. 2022				Limited but addressed	Limited but addressed
Hamacher-Dang et al. 2015				No mention of confounding factors	No mention of confounding factors
Hartley et al. 2012	Severely lacking detail	Severely lacking detail and introduction	Severely lacking detail and introduction	Broadly mentioned but not specified	Broadly mentioned but not specified	Severely lacking detail	Severely lacking detail
Hartley et al. 2014	ABSENT	Severely lacking detail and introduction	Severely lacking detail and introduction	Limited but addressed	Limited but addressed	Severely lacking detail	Lacking detail
Hartley et al. 2018	ABSENT			No mention of confounding factors	No mention of confounding factors	Lacking detail
Hauck et al. 2024				No mention of confounding factors	No mention of confounding factors		Lacking setting detail
Helpman et al. 2016	Lacking detail		Lacking detail	No mention of confounding factors	No mention of confounding factors		Lacking setting detail
Hermann et al. 2014	Lacking detail			Broadly mentioned but not specified	Broadly mentioned but not specified		Severely lacking detail
Hermann et al. 2016
Hermann et al. 2017	Lacking detail	Diffusion tensor less so but SCR
Hermann et al. 2020	Lacking detail			Limited but addressed	Limited but addressed
Hermans et al. 2017	Severely lacking detail			Limited but addressed	Limited but addressed		Lacking detail
Hofmann et al. 2019		Lacking detail and formal introduction	Lacking detail and formal introduction	No mention of confounding factors	No mention of confounding factors		Lacking detail
Holt et al. 2009	Lacking detail	Lacking detail and formal introduction	Lacking detail and formal introduction	Retrospectively in "limitations"
Holt et al. 2012
Huff et al. 2009	Lacking detail			No mention of confounding factors	No mention of confounding factors
Jacoby et al. 2025		Brief but okay	Brief but okay
Javanbakht et al. 2017				No mention of confounding factors	No mention of confounding factors
Jiang & Greening, 2021	ABSENT			Limited but addressed	Limited but addressed	Lacking detail	Lacking detail
Junjiao et al. 2021	Lacking detail			No mention of confounding factors	No mention of confounding factors
Kaczmarczyk et al. 2024	Lacking detail			No mention of confounding factors	No mention of confounding factors	Lacking detail
Kampa et al. 2024	ABSENT	Severely lacking detail and introduction	Severely lacking detail and introduction	No mention of confounding factors	No mention of confounding factors	Severely lacking detail and introduction	ABSENT
Kang et al. 2018	Lacking detail			No mention of confounding factors	No mention of confounding factors	Lacking detail	Lacking subject detail
Kindt & Soeter, 2013				Limited but addressed	Limited but addressed	Lacking detail
Kitamura et al. 2022
Klein et al. 2021	ABSENT
Klinke et al. 2025	Lacking inclusion detail - reported in past paper			No mention of confounding factors	No mention of confounding factors
Klumpers et al. 2012	Lacking detail	Within supplementary materials	Within supplementary materials	No mention of confounding factors	No mention of confounding factors	Limited in text - okay with supplementary	Lacking detail
Krause-Utz et al. 2016				No mention of confounding factors	No mention of confounding factors
Kroes et al. 2016				Retrospectively in "limitations"
Kuriyama et al. 2011	Lacking detail			Lacking detail	Lacking detail
Kwee et al. 2024	Within supplementary materials	In-text and supplementary	In-text and supplementary	Limited but addressed	Limited but addressed	In-text and supplementary	Lacking detail
Laing & Dunsmoore, 2026		Lacking detail and formal introduction	Lacking detail and formal introduction	Limited but addressed	Limited but addressed
Lange et al. 2019				Limited but addressed	Limited but addressed		Lacking setting detail
Lange et al. 2020		Lacking detail	Lacking detail	Limited but addressed	Limited but addressed		Lacking detail
Lebron-Milad et al. 2012
Leibovitz et al. 2024		SCR unusable but fMRI okay		No mention of confounding factors	No mention of confounding factors
Leuchs et al. 2019	Lacking detail RE: initial screening			No mention of confounding factors	No mention of confounding factors		Lacking subject detail
Li & Graham, 2016				Limited but addressed	Limited but addressed
Li et al. 2017	ABSENT		Brief but okay	No mention of confounding factors	No mention of confounding factors	Brief but okay	Lacking subject detail
Linnman et al. 2012	ABSENT			No mention of confounding factors	No mention of confounding factors		Lacking detail
Lonsdorf et al. 2014	Severely lacking detail			No mention of confounding factors	No mention of confounding factors
Lucifora et al. 2022	Lacking detail		Lacking detail	No mention of confounding factors	No mention of confounding factors
Luyten et al. 2024	Within supplementary materials			No mention of confounding factors	No mention of confounding factors
Ma et al. 2024	Lacking detail			No mention of confounding factors	No mention of confounding factors
Ma et al. 2025				No mention of confounding factors	No mention of confounding factors
Maples-Keller et al. 2022		Severely lacking detail and introduction	Severely lacking detail and introduction	No mention of confounding factors	No mention of confounding factors
Maples-Keller et al. 2022		Lacking detail and formal introduction	Lacking detail and formal introduction
Marin et al. 2016	ABSENT IN MAIN TEXT & UNABLE TO ACCESS SUPP			Limited but addressed	Limited but addressed		In-text and supplementary
Marin et al. 2017	Within supplementary materials	In-text and supplementary	In-text and supplementary			In-text and supplementary	In-text and supplementary
Marin et al. 2020	Within supplementary materials	In-text and supplementary	In-text and supplementary			In-text and supplementary	In-text and supplementary
Martinez et al. 2012	Lacking detail	Lacking detail - reported in past paper (referenced)	Lacking detail - reported in past paper (referenced)	No mention of confounding factors	No mention of confounding factors	Brief but okay
Mayo et al. 2020	Within supplementary materials	In-text and supplementary	In-text and supplementary	No mention of confounding factors	No mention of confounding factors	Lacking detail	In-text and supplementary
Mayo et al. 2020	Within supplementary materials	In-text and supplementary	In-text and supplementary	No mention of confounding factors	No mention of confounding factors	In-text and supplementary	In-text and supplementary
McLaughlin et al. 2015	Lacking detail	Lacking detail - reported in past paper (referenced)	Lacking detail - reported in past paper (referenced)	No mention of confounding factors	No mention of confounding factors	Lacking detail	Lacking detail
Meir-Drexler et al. 2014			Lacking detail	No mention of confounding factors	No mention of confounding factors	Not discussed in methods, but appropriate results	Lacking detail
Menz et al. 2016			Lacking detail	Retrospectively in "limitations"
Merz et al. 2018				No mention of confounding factors	No mention of confounding factors
Merz et al. 2020
Milad et al. 2005	ABSENT	Lacking detail and formal introduction	Lacking detail and formal introduction	No mention of confounding factors	No mention of confounding factors		Lacking subject detail
Milad et al. 2005	Lacking detail		Lacking detail	Limited but addressed	Limited but addressed
Milad et al. 2006				Limited but addressed
Milad et al. 2007	ABSENT			No mention of confounding factors	No mention of confounding factors
Milad et al. 2007	ABSENT	Severely lacking detail and introduction	Severely lacking detail and introduction	No mention of confounding factors	No mention of confounding factors	Severely lacking detail and introduction	Severely lacking detail
Milad et al. 2008	Lacking detail	Lacking detail and formal introduction	Lacking detail and formal introduction			Brief but okay	Lacking detail - reported in previous paper
Milad et al. 2009	Lacking detail			Limited but addressed	Limited but addressed
Milad et al. 2010						Lacking detail	Lacking detail
Milad et al. 2013	Lacking detail			Limited but addressed	Limited but addressed	Brief but okay	Severely lacking detail
Milligan-Saville & Graham, 2016				Limited but addressed	Limited but addressed	Lacking detail	Lacking detail
Mueller & Pizzagalli, 2016	ABSENT			No mention of confounding factors	No mention of confounding factors		Within text and past paper
Mueller et al. 2014	ABSENT			No mention of confounding factors	No mention of confounding factors
Neudert et al. 2023
Ney et al. 2021
Ney et al. 2021
Ney et al. 2021
Ney et al. 2023				No mention of confounding factors	No mention of confounding factors
Ney et al. 2023				Retrospectively in "limitations"	Limited but addressed
Ney et al. 2023				Limited but addressed	Limited but addressed
Norrholm et al. 2008				Retrospectively in "limitations"			Lacking subject detail
Norrholm et al. 2011		Lacking detail	Lacking detail	No mention of confounding factors	No mention of confounding factors		Lacking detail
Norrholm et al. 2025							Lacking subject detail
Oyarzún et al. 2019	Severely lacking detail outside of data screening	Brief but okay	Brief but okay	Retrospectively in "limitations"		Not discussed in methods, but appropriate results	Lacking subject detail
Pace-Schott et al. 2009				Retrospectively in "limitations"
Pace-Schott et al. 2013	Within supplementary materials			Limited but addressed	Limited but addressed
Pace-Schott et al. 2014				Limited but addressed	Limited but addressed
Pace-Schott et al. 2015				Limited but addressed	Limited but addressed		In-text and supplementary
Pan et al. 2024	Severely lacking detail			No mention of confounding factors	No mention of confounding factors	Appropriate but lacking detail	Lacking subject detail
Panitz et al. 2018							Lacking detail
Pappens et al. 2015				No mention of confounding factors	No mention of confounding factors	Severely lacking detail and introduction
Pejic et al. 2013	Lacking detail			Limited but addressed	Limited but addressed		Lacking detail
Peng et al. 2023	Lacking detail					In-text and supplementary
Peyrot et al. 2024	Within main text & supplementary materials
Pöhlchen et al. 2020				Limited but addressed	Limited but addressed
Pöhlchen et al. 2021				No mention of confounding factors	No mention of confounding factors
Quezada et al. 2018	Lacking detail	Lacking detail and formal introduction	Lacking detail and formal introduction	No mention of confounding factors	No mention of confounding factors	Not discussed in methods, lacking clarity in results	Lacking subject detail
Quintero et al. 2024	Severely lacking detail outside of data screening			No mention of confounding factors	No mention of confounding factors		Severely lacking detail
Rabinak et al. 2013		Brief but okay	Brief but okay	No mention of confounding factors	No mention of confounding factors	Appropriate but lacking detail
Rabinak et al. 2014				No mention of confounding factors	No mention of confounding factors
Rabinak et al. 2018				Limited but addressed	Limited but addressed
Raij et al. 2018	ABSENT	In-text and supplementary	In-text and supplementary	No mention of confounding factors	No mention of confounding factors	In-text and supplementary	Severely lacking detail
Raio et al. 2014				Limited but addressed	Limited but addressed
Rosenbaum et al. 2015	ABSENT	Brief but okay	Brief but okay	Limited but addressed	Limited but addressed		Severely lacking detail
Rougemont‐Bücking et al. 2011		SCR limited details but fMRI okay	SCR limited details but fMRI okay	Limited but addressed	Limited but addressed	SCR limited details but fMRI okay	Lacking setting detail
Rousseau et al. 2020	Lacking detail			Limited but addressed	Limited but addressed		Lacking subject detail
Schellen et al. 2024		Lacking detail and formal introduction	Lacking detail and formal introduction	No mention of confounding factors	No mention of confounding factors
Schenker et al. 2022	Lacking detail			Limited but addressed	Limited but addressed
Schenker et al. 2025				Retrospectively in "limitations"
Scheuermann et al. 2025				No mention of confounding factors	No mention of confounding factors
Schiller et al. 2010	ABSENT			No mention of confounding factors	No mention of confounding factors	Lacking clarity	Severely lacking detail
Schwarzmeier et al. 2019				No mention of confounding factors	No mention of confounding factors		Lacking setting detail
Seo et al. 2018				Limited but addressed	Limited but addressed		In-text and supplementary
Seo et al. 2022	Within main text & supplementary materials			Limited but addressed	Limited but addressed
Seo et al. 2026	Within main text & supplementary materials			Limited but addressed	Limited but addressed
Shi et al. 2018		Brief but okay	Brief but okay	No mention of confounding factors	No mention of confounding factors	Appropriate but lacking detail	Lacking detail
Shi et al. 2018		Brief but okay	Brief but okay	Retrospectively in "discussions"
Shi et al. 2018		Brief but okay	Brief but okay	No mention of confounding factors	No mention of confounding factors	Appropriate but lacking detail
Shvil et al. 2014				Limited but addressed	Limited but addressed		Lacking setting detail
Spencer et al. 2017				No mention of confounding factors	No mention of confounding factors		Lacking setting detail
Sperl et al. 2016	Lacking detail			No mention of confounding factors	No mention of confounding factors		Severely lacking detail
Sperl et al. 2019				Limited but addressed	Limited but addressed		Brief but okay
Sperl et al. 2022	Within supplementary materials	Brief but okay	Brief but okay	No mention of confounding factors	No mention of confounding factors		Lacking detail
Spohrs et al. 2022	Within supplementary materials			Limited but addressed	Limited but addressed		Lacking subject detail
Spoormaker et al. 2010	Lacking detail			Limited but addressed	Limited but addressed		Severely lacking detail
Spoormaker et al. 2012	Lacking detail
Staples-Bradley et al. 2018	Lacking detail			No mention of confounding factors	No mention of confounding factors		Lacking setting detail
Steiger et al. 2015				Limited but addressed	Limited but addressed
Steinman et al. 2022		Brief but okay	Brief but okay	Limited but addressed	Limited but addressed	Appropriate but lacking detail
Straus et al. 2017		Lacking detail and formal introduction	Lacking detail and formal introduction	Limited but addressed	Limited but addressed
Straus et al. 2018				No mention of confounding factors	No mention of confounding factors
Su et al. 2021				Limited but addressed	Limited but addressed		Lacking detail
Sun, 2020				No mention of confounding factors	No mention of confounding factors
Szeska et al. 2020				No mention of confounding factors	No mention of confounding factors
Szeska et al. 2022
Thompson & Lipp, 2017	Lacking detail			Possible confound identified	Not controlled for
Thompson et al. 2018	Lacking detail			No mention of confounding factors	No mention of confounding factors
Toumbelekis et al. 2018		Brief but okay	Brief but okay	No mention of confounding factors	No mention of confounding factors	Brief but okay
van Dis et al. 2019				No mention of confounding factors	No mention of confounding factors
van’t Wout et al. 2016	Lacking detail			No mention of confounding factors	No mention of confounding factors
van’t Wout et al. 2017
Vanuk et al. 2022
Vicario et al. 2020	Within supplementary materials	Lacking detail and formal introduction	Lacking detail and formal introduction	No mention of confounding factors	No mention of confounding factors	Appropriate but lacking detail & clarity	Severely lacking detail
Vizeli et al. 2022
Warren et al. 2014				No mention of confounding factors	No mention of confounding factors		Lacking detail
Waters et al. 2022	ABSENT	Brief but okay	Brief but okay	No mention of confounding factors	No mention of confounding factors
Wen et al. 2021	Within main text & supplementary materials			Limited but addressed	Limited but addressed		Lacking detail
Wen et al. 2022	Within supplementary materials	Within main text & supplementary materials	Within main text & supplementary materials			Within main text & supplementary materials	Within main text & supplementary materials
Wen et al. 2026	Lacking detail	Within main text & supplementary materials	Within main text & supplementary materials	Limited but addressed	Limited but addressed	Within main text & supplementary materials	Lacking detail
Wendt et al. 2020
White & Graham, 2016	Lacking detail			No mention of confounding factors	No mention of confounding factors		Lacking setting detail
Wicking et al. 2016				Limited but addressed	Limited but addressed
Widegren et al. 2025				Limited but addressed	Limited but addressed
Wirz et al. 2026				Limited but addressed	Limited but addressed		Lacking detail
Wolsink et al. 2026	Within main text & supplementary materials			No mention of confounding factors	No mention of confounding factors
Yang et al. 2019				No mention of confounding factors	No mention of confounding factors		Lacking subject detail
Yoshiike et al. 2018	Lacking detail						Severely lacking detail
Yuksel et al. 2024				Limited but addressed	Limited but addressed		Within main text & supplementary materials
Zabik et al. 2021			SCR unusable but ratings & fMRI good.	No mention of confounding factors	No mention of confounding factors		Lacking detail
Zabik et al. 2026				Limited but addressed	Limited but addressed
Zbozinek et al. 2015	ABSENT						Lacking detail
Zbozinek, 2017	ABSENT			Retrospectively in "discussion"			Lacking detail
Zeidan et al. 2011		Lacking detail and formal introduction	Lacking detail and formal introduction			Brief but okay	Lacking detail
Zeidan et al. 2012		Lacking detail and formal introduction	Lacking detail and formal introduction	Limited but addressed	Limited but addressed	Brief but okay	Lacking detail
Zhang et al. 2025	Lacking detail			Retrospectively in "discussion"
Zhou et al. 2025				No mention of confounding factors	No mention of confounding factors		Lacking setting detail
Zhuang et al. 2017	Lacking detail			No mention of confounding factors	No mention of confounding factors		Lacking setting detail
